# Supplementary material for: Transcriptome and Gene Expression Analysis of the Rice Leaf Folder, Cnaphalocrosis medinalis
Source: PLoS One. 2012 Nov 19;7(11):e47401. doi: 10.1371/journal.pone.0047401 (PMC3501527; doi:10.1371/journal.pone.0047401)
Supplement: Table S1 — Primers used in qRT-PCR for confirmation of differentially expressed genes. (XLS) [file pone.0047401.s004.xls]

## Sheet: Sheet1
Supplementary Table S1. Primers used in qRT-PCR for confirmation of differentially expressed genes.
Genes for qRT-PCR	Primers of the gene for qRT-PCR
α-tubulin	Sense primer	5'-TGTTGGTGGCTGGTAGTT-3'
	Antisense primer	5'-ATGGCGTGCTGTATGTTG-3'
Fln	Sense primer	5'-GACAGTAGAAGCCGAGTG-3'
	Antisense primer	5'-CTCTATGTCCGCATCATCC-3'
Mlc1	Sense primer	5'-ACGAGAACGGTCTTATGC-3'
	Antisense primer	5'-GTCTTCTACGCCATCATCT-3'
Mlc2	Sense primer	5'-GTGAACATAGAGAAGACATTGG-3'
	Antisense primer	5'-AAGAAGAAGAAGGCGAAGG-3'
Unc89	Sense primer	5'-CCTCGGCAAGATTAGAAGT-3'
	Antisense primer	5'-CAGAAGGACCAATCGTAGT-3'
PMY	Sense primer	5'-ATGGCGGTATGTAGTCTGAGAT-3'
	Antisense primer	5'-TCTGATGTCTTCGTGCGTAAC-3'
mPMY	Sense primer	5'-ACGACGAGATCACCAAGGAG-3'
	Antisense primer	5'-GGCGGACGGAGATGTTCTT-3'
Tm2	Sense primer	5'-CCGATGAGTCCGAACGAATAC-3'
	Antisense primer	5'-GAGAGCTGAGCTTCCAAGATG-3'
TpnC	Sense primer	5'-CCTTCTTCAGGATGTTAAGTTGGT-3'
	Antisense primer	5'-TCGTTCAGTCGCACAGTCTAT-3'
TpnT	Sense primer	5'-CTTCTTCTTCTACTTCCTCCTCTTC-3'
	Antisense primer	5'-ACTGAGTGACCGTCTTCTACC-3'
Kettin	Sense primer	5'-AGCACTGACTACGCACTCTG-3'
	Antisense primer	5'-TGGCACATTCACTCTTCTCATTC-3'
Vg	Sense primer	5'-TTGGTCTTCTCGTCGGTCTC-3'
	Antisense primer	5'-TATGATGGTGACAGGCTGGTT-3'
VgR	Sense primer	5'-ACCTGTCCGATACCGAGTC-3'
	Antisense primer	5'-GTGGTTGTGGTCCCAAGATG-3'
YP4	Sense primer	5'-TGTTGGCTCGTCTTCTGCTAT-3'
	Antisense primer	5'-TTCCACTTCCACCTTGATGCT-3'
HSP19.8	Sense primer	5'-TCGGCTCCACCATCAAGTC-3'
	Antisense primer	5'-TGCTCGTCCTTCTTCTCCTC-3'
TSD	Sense primer	5'-GTGGACTGACATTCCGTAGAAG-3'
	Antisense primer	5'-TGGCACAAGTAGACATACATTCG-3'
Tra2	Sense primer	5'-CGAGTCGGGCTTCTATATTTCC-3'
	Antisense primer	5'-GAAGGCAGCCGTGATGTCT-3'
GST	Sense primer	5'-TGGACGCTGCTGTATTCAATG-3'
	Antisense primer	5'-AGGTAATACGGCATCACATCTG-3'
CarE7	Sense primer	5'-CCTCGCTGGATACAGTTCATC-3'
	Antisense primer	5'-GAGTTAGTTCGCAACAGATTAGTG-3'
CYP6CV1	Sense primer	5'-CGTTAAGACCGTTAGCCGATAT-3'
	Antisense primer	5'-TGCCTTACTTGGATATGGTATTCG-3'
PBP	Sense primer	5'-GGCAAGACGACAGAGTTCATAG-3'
	Antisense primer	5'-GCAGCGACATCAAGCAGTG-3'
OBP2	Sense primer	5'-CTTGTGCTTGTTGGAGATCATG-3'
	Antisense primer	5'-AGAATCTGGACCGCTGTGT-3'
SFP	Sense primer	5'-ATCGGCGTGATAGGCTAGAC-3'
	Antisense primer	5'-GCTTGTGGCTCTGTTATGATAATC-3'
