# Supplementary material for: Transcriptome and Gene Expression Analysis of the Rice Leaf Folder, Cnaphalocrosis medinalis
Source: PLoS One. 2012 Nov 19;7(11):e47401. doi: 10.1371/journal.pone.0047401 (PMC3501527; doi:10.1371/journal.pone.0047401)
Supplement: Table S5 — Sequence information of unigenes related to resistance. (XLS) [file pone.0047401.s008.xls]

## Sheet: Sheet1
Supplementary Table S5. Sequence information of unigenes related to resistance.
Cytochrome P450 (P450)
Unigene ID	Length (bp)	Sequence (5′→3′)
CL1073.Contig1_CmRNA	1820	CAAGCGTCCTCACCCGATAGGACGCGCCGAGGAATAAAGTCTGCAAAAAGAACTGTGTTCGTGTGTTAATTCTGTGTTGACTGTTGATGTGTATTCCGAGCGGCGTTTACCATAAATAGTTGAGGTCATGTTGGTGTACTTATGGATAGCTGTGGCGTTGGCGGCCTTATGGCTGTATTACAGACAGCCAAAGTCAAGATATACCCAGCATGGCGTTAAAAACTCTTCTTCAATCGAGAATATTGTTAATACTCTGTGGGTCATGTTCAGACAAGAACACATCGCCGATGAGATTGACAGAGCTTATAAGAAATATCCAGGGGAAAAGTTTATAGGAAGATCCCAACTTTCACTTTCCATAATAATGCTGAAAGACATAGAGTTGATGAAGAAAATCAC…
CL198.Contig1_CmRNA	1982	TCAATATCGAATATGAGGAGTGGCTCATTAAGTGTCTACCATGATATATCTGGTCGCTTGTGGATTGTTGGTGATGTTGTTTATGGTGCCCGCGTACTTCCGGTTCAGTCGCGCGGGAAGGCTGTTGAGAAAGATACCGGGCTCCAATGGGTCATTTTTCTATGGAAACACTTTTGATGTTACGTTATCACCGGAAAAAATATTCCAATACATACGCGAGTTGTACAAAAAGTACGGTTGCATCACGAAGTTATCTGGCTTCCACATAAGGACTATAAATATTTACGAACCGGATGACATAGAGAAAGTATTATCAACTACACGTTTCAACGAAAAGCAAAGACCCTATGACTTTTTGAAGCCGTGGCTGAATGAAGGGTTATTAACTAGCAACGGCAT…
CL3950.Contig1_CmRNA	1974	TGCTGATATGGAGCTAGCGCAAGCGCAGAGTCGTGTACGTCGCTCGTTTAGCAGGACGTCTCATATCAATTTATTTTTATCTTTAACGTTGTTTAACTTTGTGATTGGTGCGAGTAAAAATTGGCCATGTTTTTCTACATCTGGCTGGTCACAATCTTCGCAGCCTTGTGGCTGTACTTCAAGGATGCCTACTCGAGGTTCACCAGGTACGGAGTGAAGCAGCTCAGGCCAACCCCGCCGCTGGGCAACATGGGCCGCATACTGTTCCGGATGGAGCACTTGGCTGATCATCTCCAGGAGCTTTACAATGCTTTTCCAGAAGAAAGGTTCGTCGGCAGATTTGAGTTCACAAATCCAATGGTAATAGTCCGAGATATAGAAATGGTAAAACGGATAACT…
CL979.Contig1_CmRNA	944	AAGCGGCAGATGTCTCAAAACCAGCGGTGTAAAAAACCAACGCTTGGGCAGCAATCATTACATCATCTATTTCGATTTCAGAAACACCATCTTCTTTTCTTCTGCTAGCTTTTCCTTGTTCTCTTAATTCTATCATTAAATCCATAAAATCCTTACGATTTGATGGCTTTCCTTTTCTCTCATGTATAACAGATCGGACAAGATTAACAAAAAAATCTTGAATCTCTGTACTAGTATTAAACTTTTTCCTTATGCCTGGAATTATCATATCTAGTATAACTAGTGTTCTTACGTAAATTGAAGGTTTAAATATTTTTTTGGGAATTAAACTAAACTCGTTTTCTTCGTCACTCACAGTATTTAAGTCTAATCCAAAAGCGCATGATCCTATCACTTCCA…
Unigene17041_CmRNA	1584	TGTCAGTCTACTTGATTACTTCACTTGACATATCTGGGAACTAACTTCACTTCAAAGTTCGTAAGGTTTACTTGAATCATATGTTTCACGTACTTAGGTGGGCCTGATAAGACTTGATGCACTTCTACCGTGTAGTGCCTGAGCAGGTGCACTAAGCCTGCCTTCACTTGAAGAGTGGCATATCTGGCACCGATGCATAGCCGGTTGCCTTTCCCAAACGGCATATACAAATCCTTGTTCGCGCCTTGACTCCAACGCTCAGGATCAAACACACTTGGATTTGGATAGTGCTTTTCATCATGATGAATATTATAAATAGGCAAAAATATCTGCGTACCTTTATCAATCTTAATGTTCCCAACAGGCAACACAGAGTCTTCGCTGCATTGCCTTGTCAAA…
Unigene19045_CmRNA	821	CTTTTCTAAAAGAAGGTAAGTTAATTCCTAGGCACAAAATCGACATAGATATCTTCTCCAGGCATCAAGAATATCGCATTTTTCTCCGCAACGATCTCGTGTGGTTTCTTCGCGTTCGGCTTCGGAAAGACCTTGTACTTCAGGAAGATGGTCGATAGCGCGTACCAGATCGCACGGTGAGCGAAGCGCATGCCTATACAATTCCTAGGCCCTTCTCCGAAAGGCATATACGCGAATGCCAAGTTGTCCTTCATATTCTCTGGCAAGAATCTCTCCGGGATGAACTTGTCGGGTTCAGGGAAGAACTCAGGGTCGAAGTGCATGCCCACGGCGTTGACGTAGACCGGGGTGCCGGCGGGGATGGTGAGGTCATCGTCCACTTGGTACTCGTGCTCCGAG…
Unigene20873_CmRNA	433	GCACTTTTTTCTGTACCTCAGGGTTATATGCCAATTGGTGTAATGTGAAGCTTGTCGAAGAAGCCGATGTTTCAAATCCAGCAGCAAAAAACACAAATACTTGAGCTGCGAATAGAACGCCATCAAGTTCTGCAGAAACGATGACAGGACTTCCATCTGGGTTTGATTTTTCAATAGATTCAGCCTCCATCACTCCTTTTGTCTGGTATTCCAAAAGCAAATCTATAAAATCATTCCTACCGCACGGTTTGTAATTTCTTTCCTTTTGTATTTGTTTGACTAAACTTAAAACTCTATTTTCTACTTTGCCAAATGATTTTAAGTTTTTGCATAGCTCAGGAAAAATATCCTTCAAAGCATTAATAATGGAAACTCTTATTGTCGGTGTAAACACATCTA…
Unigene2918_CmRNA	1535	CGACCATTTTGTGGACCACAAGGAGTTCATTCCCGTTCAAGAAGATATTTTTGGAAAAAGCATGTTTAGTATGAAAGGGAATACATGGCGAGACATGCGCACTACCCTCAGCCCGGCCTTCACCGGCTCCAAGATGAGGCTGATGATGCCTTCCATGATTGAAGTTAGCCAAAATGTTGTCGAGTATCTGAGAGATAATCCCGACGAGATAACAGATGTCGATGACCTGATGCGTCGGTATACTAATGACGTCATCGCCGCAGCTGGCTTCGGGCTCGAAGTGAACTCTTTCAAGGACAAAAACAATGAGTTCTACAGGATCGGACAGAGCCTCTTCAAGTTTACGCTGAAGCAGAAATTGTATTCGTTCCTGTTTCTGAGTGCGCCGGCTATCACTAA…
Unigene31466_CmRNA	1292	GCTCTTCGATGAATACGGTCCCGTCGTACGTTTCGTGAGCCCGGTCGGAGGAGACATAGTCCTGATAAACCACCCAGATCATATCCAAAAGGTGTACACCATGGAGGGGGACGCTCCAGTCAGATCCACCTTGGACTCTTTAGAGAAGTACAGGGTGGAACACAGACATCATGCCTACGGCGGTTTATATTCTGTACACGGTCAAGAATGGACGCGCCAAAGAGAAAAGTTGGTCAATCCGCTGCACTGCGCCGTGGGACTCCACTTACACGGGTTGAACGATGTCAGCGAGAACTTCACCCAAAAGGTGTACAATATGAGGAACCATCAGGACGAAGTGCCCAAGGATCTGTACAAAGAGATACATAAATGGGCATTCGATTGTATAGGGTTGATCGT…
Unigene9000_CmRNA	1279	CGCAAACGACGGTCGCACGCGACATACAAACACAGCGTTCTGTGCAACCGATCGTTTGTGCGTACACTTTCCGCGTGCTAATGTTACGTTGACTTCAATATTTTGAACACGATTTCGGTTTTATTCAAAACAAAAAATTCACAACAAACAAAATGCTTCTGTTTATAACAAACTCTAAAATACTGTGGGGGATATGGCAAGTGTTGAATTTCTGTGTGTCACGAACGTCGACGCCGCTGCTGCTGGCGACCGGCGTGATTCTGCTGCTGGTGCGGCTGATCATGATCCTGCGCGAGATCCGCAAGCTCCCGCCGGGGCCGTGGGGCCCGCCCGTGGTCGGCTACCTGCCCTTCCTCGGTGTCCGGCACAAGACCTTCCTGCAGCTGGCGCGGAGCTACG…
Glutathione S-transferase (GST)
Unigene ID	Length (bp)	Sequence (5′→3′)
CL2565.Contig1_CmRNA	799	GTTAGTGTTAATAAAGCCACGCGGAGCGGTCGTCTCGTGCGTCTTTTTACTTTTGCATCATCTCAGAACTTAATAAAATGCCGAAAGTGGTGTTCTCATACTTCCCTGTGAAGGCGCTGGGCGAGAGCGGGCGGCTTCTGCTGGCCTACGGGGGCCAGGACTTCGAGGACAACCGCGTCACCCCTGACAAGTGGCCCGAGTACAAGCCGTCGACCCCCTTCGGGCAGATGCCGGTGCTCGAAATCGACGGCAAAAAGTACACGCAGAGCGTGGCCATCGCCCGCTACCTCGGCCGCAAGTACGGGCTCGTCGGCGCCGACGCGGAGCAAGACTTCGAGATCGACCAGAATGTGGATTTCATCAACGACATTCGCGCTAAGGCCGCAACTGTGCACTACG…
CL286.Contig1_CmRNA	742	TCTTCAAGAACGTGGCCAACATCTGTGCGCCTGCGCGGTCTATCTCCTCATACCCGTACGGTTGGAGTTCCTTCTTCATCCGCTCGAACCATTTCATCACGTTTTCGTACTGACTGAAGTCGTATTCGAAGGCCTCCAAACAAGTATAAGTGACAATGATAGATATATCGGCAAGAGTCATGTTGTCACCCGCGACGAAAGCTTTCCCTTCCAACATGGTGTTCATCCAGCCTATGGCTTCGTTTAGTTTCGCTGCTTTCTCTTCATCCATCGATCCGCCTTTAAAGATCAAGGGACCGTAAAGGTTGATGTACCGCATGAACAACGTCCCAAGATCAAAGTTCAACCTCTGGTCCACTACCGCCCTCTGGCGAGGGTTTTTCGGGTACAGAGAGTCGT…
CL4.Contig1_CmRNA	1705	ATATATCGAGTGACGTTCAATTTCGGGGTCATTTGGAGGATAAGGCTAAATTAGCCTCTAAGAAACTGGGTGTTCTCGGCAGAGCAAGGTGGTACTTTACGCCAACCCACCGCCTTCAGCTCTATAAGGCGCAAGTCCGGCACCACATGGAGTACCTACTGCTCCCATGTCTGGGCCGGGGCACCCCAATATTAGCTCCTCCCGTTAGACCGCTTCCAACGTCGTGCAACTCGAATAGTCGGTGACGAGAATCTCACTGATCGCTTAGATTCTGTGGCACTGCGGAGAGATGTTGCATCTCTTTGTATCTTTTACCGCCTTTATCCTGGTGAGTGCTCTGAGGAAATGTTTGAGTTGATACCCGCTGCCAAATTTCACCACCGCACTACACGCCATAAA…
CL955.Contig2_CmRNA	1267	CTCAGTCGTACGTAGTGCAGCGCAGGCGCCGCCGTTCGTGCATCATACAGAGAGATACAGAGGCAGCTTGCTATTCTACTACAACTGTATTTACTTACTTATTATAGAAAAATGGTTTTAAAACTGTACGGTGTCTCGGATGGCCCTCCATCGCTCTCAGTGCGCCAGGCGCTGACGCAGCTCGGAGTCCCGTTTGAGCTGATCGACGTGGACTTCGGGGCGGGGGATCACATGACAGCTGACTATGCTAAGATGAACCCACAGAAAGAAATCCCAGTTTTGGATGACGACGGCTTTTTCCTAAGCGAGAGCAATGCCATCCTGCAGTATGTCTGTGACAAATACAAGCCCAGCTCGCCTCTATATCCACAGGAACCAAAAGCTAGGGCACTGGTCAAC…
Unigene16355_CmRNA	1141	CTTTTTATTACGTATTGTACGTACACATTCAACAGTAACAATTGCGTAAACCGTGATCTACCTGTGTCTCTTAATCAAACCACGCAACAAATACAGCAGAACAACATTATCGAGAATTGGTCAGTTTTGCCAACAAGATATAACAATTAGAAATTAGAAGCATGGTTTAAAGAAACCCCCTTATTCATAAAAAAATATAAATGCATATTTGTAAATTTAGGAAACAATTTAGAGGAATTTGATATTTGTAACTTTTTCATGAATAGGACATAGACTATAAAGGATAACATGTTTGTCTATTCCTTCTTCTTTCTCGGGCGCATGCAGCAAACGGCACTGGTGTCGAGCATGTTGTAATCGGGGTCTCCTTTGGCTCTAGATTCTGTGAATTTAGCGTGG…
Unigene18728_CmRNA	459	CTTTCTTTTGCTTTCTTCGAGTAGTTCGAGTTTACTTTTTTTCAGTTATTTCGCCCGAGTTATTACCTATTTTGCAAAATGTCTTTAAAACTTTATCATTTTCCCATCAGTGGACCATCACGCGGTGCGTTACTCGCAGCCAGATCTATCGGTGTTCCTATAAAAGTGGAGATTGTCGACTTATTCAAGAAAGAGCAACTGAAAGAAAGTTTCATAAAATTAAATCCTCAGCATTGCGTGCCCACGTTGGAAGACGACGGGTTCGTATTGTGGGAAAGCCGAGCTATCGCCTGTTACTTGGCCGATAAATTTGCGCGAGATGACCAACTGTACCCAAAAGATTTGGAGCGGCGCGCTGTGGTTAATCAGAGATTGTATTTCGACAGTTCATCATTATAT…
Unigene28494_CmRNA	683	TCGGCGAAACCGGTTAAACGCTTTACACCACGTTTATTAATTTCAAAGCAGGGAACGTCGTCCAGTCTCTTCATCCATTCCGCAACCTTGGGGTGGCGGTCTGTTAAAGGCAGTATAATCCTCACAGAACAGATGGTAGGCGCACAAGCGAGGTCAGCCAATGTCATCTTATCACCAGCTAACCATTGATTGTTTTGCAACTGTATTTCCAAGAAATCTAAATATTTATACCATTTTTCGACGTTGGACTGGTCCAAAGGTTGGCCAGCAAAGTAGGCCGACAACATCATAGCATCAAGAGGAAATAGTGAGCCAGCATTGAAAAACATGAGCTCCTCCACTTTAGCTCTCAACAGGGTGTCTGCAGGGTACAGGTCATTGTTAGGAACTTGGCGACAA…
Unigene2931_CmRNA	1500	GGGCATATCATTGAGCAATCTGTTGTGAGTCGAGGCTCTGTGCGAACGTCTCTCTGTCTCGAGTAATATTATCAAAGGTCACTATGGTCCTAACCCTGTACAAACTGGACGGCAGTCCGCCAGCGAGAGCTGTTATGATGACCATCGAGGCTCTGGGCATTCCTGACGTGGAGTTCATTGATGTTAACCTACTCACCGCTGAGCATATGACGGAAGAGTTTTTGAAGATAAATCCACAACACACTATTCCGATGCTTAAAGATGACGACTTCATAATTTGGGACAGCCATGCCATCAACGCATACCTAGTCAACAAATATGGAGAAAACGACGCCCTGTATCCTACCGACTTCAAGAAACGGGCCCAGATTGACCAGAGACTACATTTTGACAGCGGAA…
Unigene31137_CmRNA	729	GTCCCGCGCATATCGCTTGCGCAGTGTTAATAGTATTTAGTCATCATAACAAAGTTCAAAATGCCGGCCAAGCTGTATAAGATGGACCTTAGCCCCCCGGCTCGCGCTGCCATGTTGGCTTGCGAGATCTTCAACGTGCCAGTCGAGCTAGTTGACACGAATCTTATGGCGGGTGAACATCTCAAACCTGAATTTTTAAAGATGAATCCCTGTCATACAATTCCTGTTTTAGTTGATGGAGACATCACTCTCCATGACAGTCACGCGATAATTATGTACCTAGCGGATACTTACGGCAACAACTCAGCACTCTACCCGAAGGACGTCAAACAGAGAGCCCTTGTCAACCAAAAGTTATTCTTCAACAGCTCTGTATTGTTTACAAGACTGAGAAACGTA…
Unigene9619_CmRNA	759	TGTTTAGAAAAAAAGAATTTAGTTCTTCAAAAGTTTATCGATCAAAGACTGGAAAGCTTTGAGACCTTCGCCATTCACTTCTTCATACTTGACTGCTTCTGATTTAATCTTTTCAACCCATCTTGTGACATTTTTAAATTTACTTATGTCGTATTTAATCAACTCAAAGTTTGATACTGTGCAGATTAAAGCGAGGTCAGCGATAGTCAAACGGTCTCCTGCAACATAGTTTTGGCCTTCTAAGAATTTATCTAGAAAATCAAAGGCTGGTGCTATCTTTTCATACTTTGATTTATCTTCTGGTGCACCGGCAAATAAGATTGGATAATAATAATCGGAAAATGCTGGATACATTGTTCCCATATCGTAGTAGAGTCTTTGATCAACAATAGCTCGTGC…
Carboxylesterase (CarE)
Unigene ID	Length (bp)	Sequence (5′→3′)
CL2526.Contig1_CmRNA	1287	GCGGGCTCCACTCGGCATATAAATATAACGCTGTATCTAAGAGACACCACGACGATGGTCTTCCGTGAAGTTCCGTGAAGATTCTCCAATCAATACTGTATCGGGTACAGCTCGTCCCACACCCGGAACCGTTCTTCGAACATGTTGGCGTGGACCGTGAGCTGGTCTCCGAGGCGGAGGAACTGGCGCTCGCGCGGCGTCATGGCCGGCCAGCGTAGCCCCGCCAGCTCCGGCTGCCGGGATCCGGGGGTAGGGTTCGGGTCTCCATTCTTAGCGAAGTTGTACATGAGAGCTGTCATCCTGTCCACAGTCAAGGAGTCCAGGCTGTCGGAGGGCGCGATGTCAGGGAAGCTCGCCGGCAGCGAGAACAGGTAGATCAGGTCGTCGTGGTGAGCCGCC…
CL3844.Contig2_CmRNA	1595	ATGGAAGCAGCATTATGTTACGAGATAATTAAAACTTATTCGAAATGATTTTCGTAAAGCTCTTCAAATATCGCCATTTTCTCGGGTTCATAGTTCACTAGGGTAGACAATTCGTTATCAATGCCCAAGATGACGGGTGACGATTCCTTGTATGGTTCCCAGGTGATTTGTATCAAATCTGTTGTACCGCGTACGGGTTCACCAGTTTTCGCGAAATCTGAAAACATTGTCAGCATCCTTTTCCGCACCAAAATATCTTGTTCGTTAGGATTTTTGTACATATCCCCGTCGATCTTCAAAACGTATGTATGGTCGTCACTATGCATAGCACCGTTTACTGTTATAGGGGTCACATCAGGCATGTTTTCTATCATTTTCGTAAAAAAGTTTATACTCCCC…
Unigene12101_CmRNA	872	ATTACTTTAAAACCCATTAAACCCTTAGGTATGTACTTTGATACACTATTGCTACACTTGCCGTGTATAGAAAAGAAATTACCTGGTATTGAACCAGTTTTAACTGACTTACCGTTTAATTTGTTAAAGAATAAACCAAAGAACATTCCAGTAATTTTGGGTACAAATAGTAAAGAGGGGTTATTTTTAACTGCTTTGGAAAACGATACAACATTTGAAGAAAGAAATCGGAGGTATCTATTTGCATCTGATTTAGATTTTAAGGATGAAAAAGAAGCAATACAGATGAGTGATAAAGTGAAACAGTTTTACTTTGGTAGCAAACGAGTTAGTAATGAAACTGTGATGGGTTTAGCGAAAATGTATACTGATTTATACTTCGAGGTGCCTACTGTAATG…
Unigene2003_CmRNA	2123	TGTGCGCAGAGATGCGGTCTGCGTTGGTGCTGTGGTGCTTGATCGTGTGTGTCGGTTTGTCGGAATCTCATGACCGTGAGGAGCGACTCGTGCGCATCTCGCAGGGGCCGGTGCGAGGTTACAAAGAGGCTGCTGATGATTTTTTCGGATTTTATGGCATACCTTATGCAACGGCACCGACCGGAAAACATAGGTTCAAGGCTCCACTGCCTGCTCCAGAATGGCTGAGTACATTTGAAGCAGTACAAAAGAATATAGTGTGTCCACAAGTAATAGTACCTTATTTAATTGGTGAAGATGCAATGGTTCAAGAAGACTGCTTGGTTGCGAACATTCTCGTACCAGATACAAACGAAACAAACCTTCCTGTGGCAGTTTATGTCCACGGAGGAGGATTCC…
Unigene37515_CmRNA	736	AGGACTTGCGCACATGGGAGTCCGTTTGCGACGCGGATGGCTCCACTGATCTGCCACTGTCATCTAGAGGCTCAAATATGTAGGCAAGCTCGTCACCATGAGATGGTCCTGAGGTCTTCGGTTGATAAAGCGAATTGCTATTGTCTGTTTCCTCTGCAAGAGGCACTCCCGGCAAGAAGTAAGATCCTTTCGTGAGGTTACCCACGAACTCAAAGCTGTATAGAAAAGCTGGGGCTCCAGAGCTCCACTCCTGCACACTCTTGTAAGCGGGAAAGTTAAACAAGGCGTCTCCCGTATCTCTTGCTATAGCCGTTAGTCCTTCCAATATGTTAGCGTTGGCAGCTTGGGAGAGTTTTTCGTAATATTCTTCGTAGTCTCCCAGTGGAAGGATGTTCTTCA…
Unigene8929_CmRNA	593	CTTGAACCCGTTGTTGCCTGGAGCCAGCTCATCTCCTGTGCTCAAGAAACCTAAAGTGCCAAGCCGATAGTTGATGGTGACCAGCACCACATCCTTGTCTAGAAGGTAGTGGGGACCGAACACGTTGCTGCGGCTGGAGAATGAGTAGAAGCCTCCAGGGTGGATGAAGACTATCACTGGCAATGGTTTTGAACTGTTGTTGTTCGGCGTATAAACGTTGACATTGAGGCAGTCTTCGTCGAGGGGGGTGCCCGGGGGCGCGAGCAGGGGGCACGCCGGACCGTCCTCGCTGGCGTCCACCTCTTCAGGGTACGTTTCTATCAGTTTCGGAGGCTGGAACCGCAGCTCCCCGACCGGCGGCTGAGCGTAGCGGATCCCCCTGTAGGCCTGGAACTGCCT…
