# Supplementary material for: Transcriptome and Gene Expression Analysis of the Rice Leaf Folder, Cnaphalocrosis medinalis
Source: PLoS One. 2012 Nov 19;7(11):e47401. doi: 10.1371/journal.pone.0047401 (PMC3501527; doi:10.1371/journal.pone.0047401)
Supplement: Table S9 — Gene set enrichment analysis compared pupae with 3rd instar larvae. (XLS) [file pone.0047401.s012.xls]

## Sheet: GO
Supplementary Table S9. Gene set enrichment analysis compared pupae with 3rd instar larvae.
Category	Subcategory	P-value	Total	Upregulation	Downregulation
Biological Process	generation of precursor metabolites and energy	8.48e-06	27	14	13
	oxidation-reduction process	3.01e-05	27	14	13
	energy derivation by oxidation of organic compounds	0.00012	23	11	12
	cellular respiration	0.00094	20	10	10
	electron transport chain	0.015	14	9	5
	respiratory electron transport chain	0.0307	12	7	5
Cellular Component	ribonucleoprotein complex	2.43e-09	63	21	42
	macromolecular complex	4.03e-05	128	37	91
	ribosome	0.00016	18	7	11
	cytoplasm	0.00088	111	36	75
	small ribisomal subunit	0.00088	10	5	5
	cytoplasmic part	0.00107	107	36	71
	ribosomal subunit	0.00363	14	6	8
	intracellular part	6.75-03	288	74	214
	intracellular	0.00719	293	76	217
	mitochondrion	0.0184	27	11	16
	respiratory chain	0.0189	10	6	4
	mitochondrial inner membrane	0.029	13	7	6
Molecular Function	structural molecule activity	5.01e-08	43	17	26
	NADH dehydrogenase activity	0.00045	11	7	4
	oxidoreductase activity, acting on NADH or NADPH	0.00301	15	10	5
	oxidoreductase activity	0.00559	69	20	49

## Sheet: KO
KEGG Pathway Category	Q-value	Total
Ribosome	8.48e-38	101
Oxidative phosphorylation	6.84e-37	116
Parkinson's disease	8.58e-34	106
Alzheimer's disease	2.18e-28	125
Huntington's disease	7.08e-18	121
Metabolic pathways	3.41e-17	444
Vibrio cholerae infection	3.16e-10	87
Protein export	6.59e-08	24
Citrate cycle (TCA cycle)	1.23e-06	36
Phagosome	1.31e-06	71
Cardiac muscle contraction	1.31e-06	51
Glycolysis/Gluconeogenesis	1.98e-05	36
Protein processing in endoplasmic reticulum	3.58e-05	81
Tyrosine metaboism	0.000109	37
Proteasome	0.000213	29
Antigen processing and presentation	0.000242	26
Valine, leucine and isoleucine degradation	0.00161	34
Phototransduction-fly	0.00311	24
alpha-Linolenic acid metabolism	0.00361	22
Amoebiasis	0.00946	72
Fatty acid metabolism	0.0131	26
Rheumatoid arthritis	0.0137	21
Melanogenesis	0.0137	28
Long-term potentiation	0.0164	25
