# Supplementary material for: Transcriptome and Gene Expression Analysis of the Rice Leaf Folder, Cnaphalocrosis medinalis
Source: PLoS One. 2012 Nov 19;7(11):e47401. doi: 10.1371/journal.pone.0047401 (PMC3501527; doi:10.1371/journal.pone.0047401)
Supplement: Table S11 — Muscle cytoskeletal architecture-related genes. (XLS) [file pone.0047401.s014.xls]

## Sheet: Sheet1
Supplementary Table S11. Muscle cytoskeletal architecture-related genes.
Gene	RawIntensity-3rd	RawIntensity-adult	TPM-3rd	TPM-adult	log2 Ratio(Cm62/Cm5)	P-Value	FDR	GO Component	GO Function	GO Process	blast nr	Gene Name	Description
Unigene16961_CmRNA	58	7511	9.76	1254.28	7.00576	0	0	-	-	-	gi|212276210|ref|NP_001130045.1|/3e-46/flightin [Bombyx mori]	Fln	flightin
Unigene17268_CmRNA	686	5447	115.41	909.61	2.97848	0	0	-	GO:0046872//metal ion binding	-	gi|56462256|gb|AAV91411.1|/3e-72/myosin 1 light chain [Lonomia obliqua]	Mlc1	myosin light chain alkali
Unigene17225_CmRNA	13	163	2.19	27.22	3.63566	3.39118e-34	3.20275e-33	GO:0015629//actin cytoskeleton	GO:0046872//metal ion binding;GO:0016887//ATPase activity;GO:0003774//motor activity	-	gi|56462260|gb|AAV91413.1|/e-104/myosin 3 light chain [Lonomia obliqua]	Mlc2	myosin regulatory light chain 2
Unigene2179_CmRNA	9	60	1.51	10.02	2.73026	1.55868e-10	7.18401e-10	-	GO:0004672//protein kinase activity	-	gi|307172721|gb|EFN64027.1|/0.0/Myosin light chain kinase, smooth muscle [Camponotus floridanus]	Unc89	Muscle M-line assembly protein unc-89
Unigene3090_CmRNA	107	297	18	49.6	1.46234	1.24164e-21	8.81835e-21	-	-	-	gi|242009020|ref|XP_002425291.1|/e-103/paramyosin, putative [Pediculus humanus corporis]	PMY	paramyosin
Unigene16736_CmRNA	0	34	0.01	5.68	9.14975	6.62588e-11	3.1263e-10	-	-	-	gi|229472627|gb|ACQ72828.1|/0.0/miniparamyosin [Bombyx mandarina]	mPMY	miniparamyosin
CL2738.Contig1_CmRNA	0	12	0.01	2.09	7.70736	0.000195597	0.000544946	-	-	-	gi|114052272|ref|NP_001040465.1|/3e-19/tropomyosin-2 isoform 2 [Bombyx mori]	Tm2	tropomyosin-2 isoform 2
Unigene17181_CmRNA	13	801	2.19	133.76	5.93257	1.76184e-216	5.85975e-215	-	GO:0046872//metal ion binding	-	gi|148298843|ref|NP_001091793.1|/2e-73/troponin C type IIIa-like protein [Bombyx mori]	TpnC	troponin C
Unigene17105_CmRNA	3	67	0.5	11.19	4.48414	6.4354e-17	3.90694e-16	-	-	-	gi|183979372|dbj|BAG30738.1|/0.0/troponin T [Papilio xuthus]	TpnT	troponin T
CL268.Contig5_CmRNA	4	31	0.67	5.18	2.95072	2.15552e-06	7.58672e-06	-	-	-	gi|168823429|ref|NP_001108348.1|/0.0/kettin protein [Bombyx mori]	Kettin	kettin protein
